# Supplementary material for: Dysregulated lncRNAs are Involved in the Progress of Sepsis by Constructing Regulatory Networks in Whole Blood Cells
Source: Front Pharmacol. 2021 Aug 17;12:678256. doi: 10.3389/fphar.2021.678256 (PMC8416166; doi:10.3389/fphar.2021.678256)
Supplement: Supplementary file 5 [file Table1.XLSX]

## Sheet: sepsis group
number	admission number	gender	age	infection site	APACHE II score	SOFA score
1	0002293538	male	70	lung	23	15
2	0002294673	female	75	lung	19	4
3	0002048003	female	89	lung	35	6
4	0002063857	male	54	lung\blood	22	6
5	0002198879	male	72	liver	22	18
6	0002283608	male	58	liver\lung	36	9
7	0002289769	male	71	lung	24	10
8	0002294191	male	73	lung\blood	23	12
9	0002262741	male	92	lung	25	6
10	0002294659	male	69	lung	24	7
11	0002290656	male	64	lung	13	3
12	0002292970	male	35	pancreas\lung	17	8
13	0002295588	female	79	cholecysto	13	3
14	0001332253	female	66	lung	20	8
15	0002297997	male	80	lung	25	3
16	0001654367	female	85	lung	17	4
17	0002297397	female	68	lung	29	8
18	0002148265	male	82	lung\urinary	14	5
19	0002294644	female	75	lung	19	3
20	0002293568	male	70	lung	17	3
21	0002285779	female	56	lung	18	6
22	0002297418	male	65	blood	13	8
23	0002296373	male	69	lung\blood	14	7

## Sheet: healthy control
number	gender	age
1	male	32
2	male	30
3	female	25
4	female	25
5	female	26
6	male	27
7	male	27
8	male	28
9	male	32
10	female	33
11	female	29
12	male	27
13	male	26
14	male	26
15	female	28
16	female	24
17	male	27
18	male	25
19	male	27
